# Supplementary material for: Alcohol Preference Impacts Multi-Organ Transcriptome in MetALD
Source: Genes (Basel). 2025 Sep 23;16(10):1121. doi: 10.3390/genes16101121 (PMC12564771; doi:10.3390/genes16101121)
Supplement: Supplementary file 1 [file genes-16-01121-s001.zip]

Archive with 1 entries (1 files):
- genes-3884959-supplementary.pdf
